# Supplementary material for: Effect of Hydroxymethylfurfural and Low-Molecular-Weight Chitosan on Formation of Acrylamide and Hydroxymethylfurfural during Maillard Reaction in Glucose and Asparagine Model Systems
Source: Polymers (Basel). 2021 Jun 8;13(12):1901. doi: 10.3390/polym13121901 (PMC8229482; doi:10.3390/polym13121901)
Supplement: Supplementary file 1 [file polymers-13-01901-s001.zip]

Archive with 1 entries (1 files):
- polymers-1249863-SI.pdf
